# Supplementary material for: Novel Isoindigo-Based Organic Semiconductors End Capped with 1,1-Dicyanomethylene-3-Indanone: Effect of the Bromination and Position of Bromine Substituents on the Chemical–Physical and Electrical Properties
Source: Molecules. 2025 Sep 9;30(18):3672. doi: 10.3390/molecules30183672 (PMC12472438; doi:10.3390/molecules30183672)
Supplement: Supplementary file 1 [file molecules-30-03672-s001.zip]

Archive with 1 entries (1 files):
- molecules-3809873-supplementary.pdf
